# Supplementary material for: Pre-emptive versus empirical antifungal therapy in patients with febrile neutropenia with acute leukaemia: a GIMEMA study
Source: JAC Antimicrob Resist. 2026 Jun 26;8(3):dlag120. doi: 10.1093/jacamr/dlag120 (PMC13308701; doi:10.1093/jacamr/dlag120)
Supplement: dlag120_Supplementary_Data [file dlag120_supplementary_data.zip]

Archive with 2 entries (2 files):
- Annex 1 Study PROTOCOL Versione 2.  Orginale AIFA. 26-03-2009 inglese.pdf
- Supplementary data  JACAMR2025 543.R1.docx
